# Supplementary material for: Enantiomer-Selective Characterization of the Adsorption, Dissipation, and Phytotoxicity of the Plant Monoterpene Pulegone in Soils
Source: Plants (Basel). 2022 May 12;11(10):1296. doi: 10.3390/plants11101296 (PMC9143748; doi:10.3390/plants11101296)
Supplement: Supplementary file 1 [file plants-11-01296-s001.zip]

Archive with 1 entries (1 files):
- Supporting Information_Plants_12_05_2022.pdf
